# Supplementary material for: Glucose-Dependent Insulinotropic Polypeptide Receptor-Expressing Cells in the Hypothalamus Regulate Food Intake
Source: Cell Metab. 2019 Nov 5;30(5):987–996.e6. doi: 10.1016/j.cmet.2019.07.013 (PMC6838660; doi:10.1016/j.cmet.2019.07.013)
Supplement: Table S1. Statistics for Gipr Cell Clustering Analysis, Related to Figure 1 [file mmc2.xlsx]

## Sheet: top20_ClusterMarkers_stats
	p_val (Type 1 error)	avg_logFC	% cells in Cluster	% cells in other clusters	p_val_adj (Bonferroni)	cluster	gene
1	0	1.97163	1	0.945	0	M1	Vtn
2	5.94616e-303	1.75001	0.999	0.761	9.36937e-299	M1	Ptn
3	2.87396e-293	2.03738	0.932	0.391	4.5285e-289	M1	Atp13a5
4	1.21776e-265	1.25233	0.998	0.859	1.91883e-261	M1	Atp1a2
5	5.07823e-227	1.99494	0.756	0.188	8.00177e-223	M1	Kcnj8
6	3.47181e-224	1.31602	0.951	0.623	5.47054e-220	M1	Ndufa4l2
7	2.74938e-223	1.28391	0.969	0.652	4.3322e-219	M1	Higd1b
8	1.60018e-217	1.88143	0.719	0.157	2.52141e-213	M1	Abcc9
9	1.41992e-211	1.46607	0.858	0.401	2.23737e-207	M1	P2ry14
10	1.59747e-184	1.33786	0.873	0.449	2.51713e-180	M1	Slc6a20a
11	9.17827e-174	1.26838	0.853	0.478	1.44622e-169	M1	Cox4i2
12	2.01378e-172	1.47787	0.786	0.371	3.17311e-168	M1	Sod3
13	2.30395e-170	1.45478	0.809	0.375	3.63033e-166	M1	Car4
14	1.0023e-164	1.22015	0.847	0.507	1.57932e-160	M1	Pdgfrb
15	2.72428e-153	1.5846	0.614	0.161	4.29265e-149	M1	Art3
16	3.23377e-117	1.21473	0.688	0.36	5.09545e-113	M1	Eva1b
17	1.11583e-105	1.2545	0.614	0.289	1.75821e-101	M1	Plxdc2
18	1.62025e-102	1.24765	0.467	0.111	2.55303e-98	M1	Slc22a8
19	4.41004e-101	1.22931	0.501	0.139	6.94891e-97	M1	Ace2
20	1.17178e-82	1.22816	0.417	0.112	1.84637e-78	M1	Cthrc1
21	0	3.05212	0.933	0.199	0	M2	Tagln
22	0	1.93981	0.816	0.072	0	M2	Map3k7cl
23	4.88429e-306	3.03729	0.977	0.565	7.69617e-302	M2	Acta2
24	2.64634e-302	2.24197	0.99	0.727	4.16983e-298	M2	Crip1
25	8.5676e-298	2.36718	0.859	0.167	1.35e-293	M2	Myh11
26	7.77749e-276	1.92439	0.722	0.052	1.2255e-271	M2	Olfr558
27	5.97022e-266	2.40023	0.783	0.132	9.40728e-262	M2	Pln
28	3.46156e-265	1.66726	0.933	0.32	5.45438e-261	M2	Ptrf
29	5.02871e-263	2.01403	0.927	0.39	7.92374e-259	M2	Tpm2
30	3.30497e-257	1.74614	0.949	0.512	5.20764e-253	M2	Tpm1
31	6.80306e-245	1.40532	0.99	0.887	1.07196e-240	M2	Myl6
32	1.41927e-240	1.69228	0.823	0.189	2.23635e-236	M2	Mustn1
33	3.55345e-236	1.67344	0.923	0.41	5.59917e-232	M2	Mylk
34	1.42401e-228	1.5485	0.802	0.171	2.24382e-224	M2	Pde3a
35	2.22965e-222	1.5782	0.727	0.114	3.51325e-218	M2	Wtip
36	2.35056e-214	1.59207	0.687	0.098	3.70378e-210	M2	Ccnd2
37	7.8142e-201	1.39331	0.617	0.069	1.23128e-196	M2	Lmod1
38	9.70753e-193	1.61596	0.92	0.598	1.52961e-188	M2	Dstn
39	4.30961e-160	1.60278	0.656	0.167	6.79066e-156	M2	Sorbs2
40	1.69106e-144	1.40718	0.582	0.117	2.66461e-140	M2	Tinagl1
41	0	2.38104	0.824	0.03	0	VL	Col1a1
42	1.26175e-292	1.7695	0.757	0.027	1.98813e-288	VL	Efemp1
43	1.53177e-258	2.10162	0.749	0.042	2.41361e-254	VL	Gjb2
44	2.13539e-232	2.22172	0.784	0.067	3.36473e-228	VL	Gjb6
45	3.6049e-231	2.6349	0.796	0.075	5.68025e-227	VL	Slc7a11
46	4.81768e-225	2.0641	0.663	0.036	7.59122e-221	VL	Lum
47	8.02442e-221	2.0916	0.8	0.081	1.26441e-216	VL	Rbp1
48	8.44486e-215	3.22601	0.882	0.133	1.33066e-210	VL	Igfbp2
49	1.28372e-206	2.1225	0.729	0.067	2.02275e-202	VL	Aebp1
50	8.13711e-198	3.08859	0.863	0.13	1.28217e-193	VL	Dcn
51	1.12425e-187	2.5815	0.898	0.182	1.77149e-183	VL	Itm2a
52	2.71288e-168	1.94563	0.624	0.059	4.27468e-164	VL	Fmod
53	4.18088e-150	1.82364	0.847	0.176	6.58781e-146	VL	Col3a1
54	5.57236e-132	2.30382	0.835	0.238	8.78037e-128	VL	Igf2
55	3.79075e-105	2.38784	0.894	0.316	5.97308e-101	VL	Apod
56	1.03768e-103	2.22566	0.961	0.606	1.63507e-99	VL	Apoe
57	4.26662e-102	2.21759	0.557	0.094	6.72291e-98	VL	Rbp4
58	7.95856e-101	1.83221	0.553	0.087	1.25403e-96	VL	Spp1
59	3.91373e-91	1.80834	0.741	0.178	6.16687e-87	VL	Itih5
60	5.22742e-59	3.04036	0.965	0.774	8.23685e-55	VL	Ptgds
61	0	2.40068	0.937	0.042	0	N	Gria2
62	0	1.97132	0.889	0.05	0	N	Celf4
63	1.05087e-301	1.88582	0.838	0.041	1.65585e-297	N	Syt1
64	2.12443e-292	1.90283	0.909	0.066	3.34746e-288	N	Hap1
65	8.13217e-284	2.1725	0.945	0.09	1.28139e-279	N	Gpm6a
66	1.09114e-254	1.91526	0.87	0.079	1.7193e-250	N	Ndrg4
67	1.53371e-246	1.9015	0.826	0.07	2.41666e-242	N	Nsg2
68	1.1823e-233	1.99933	0.889	0.103	1.86295e-229	N	Celf2
69	8.74477e-232	2.32346	0.905	0.121	1.37791e-227	N	Snap25
70	1.56767e-225	1.98157	0.909	0.125	2.47018e-221	N	Peg3
71	9.80686e-205	1.8715	0.842	0.113	1.54527e-200	N	Ahi1
72	1.8623e-204	2.21448	0.909	0.16	2.93443e-200	N	Bex2
73	2.22161e-198	2.86432	0.984	0.268	3.50059e-194	N	Snhg11
74	3.23021e-192	2.00077	0.672	0.056	5.08984e-188	N	Dlk1
75	1.05807e-180	2.13561	0.846	0.148	1.66721e-176	N	6330403K07Rik
76	7.5901e-173	2.07218	0.854	0.167	1.19597e-168	N	Ly6h
77	3.57504e-153	3.13673	1	0.636	5.63319e-149	N	Meg3
78	1.4972e-149	1.93832	0.909	0.283	2.35914e-145	N	Rtn1
79	2.13603e-124	2.02676	0.881	0.316	3.36574e-120	N	Pcsk1n
80	5.693e-61	2.60585	0.779	0.357	8.97046e-57	N	Sst
81	0	2.82597	0.977	0.049	0	Ol	Ermn
82	6.1205e-294	2.47679	0.913	0.048	9.64407e-290	Ol	Ugt8a
83	3.63953e-272	3.45521	1	0.085	5.73481e-268	Ol	Mal
84	7.02829e-272	2.7445	0.96	0.072	1.10745e-267	Ol	Mog
85	2.37929e-256	2.92421	0.983	0.091	3.74905e-252	Ol	Mag
86	1.42207e-237	2.78111	0.983	0.105	2.24075e-233	Ol	Enpp2
87	2.81773e-228	3.24226	0.988	0.118	4.43989e-224	Ol	Car2
88	3.19061e-210	2.41204	0.988	0.133	5.02744e-206	Ol	Tspan2
89	5.85312e-210	2.87921	0.983	0.136	9.22275e-206	Ol	Mobp
90	7.4394e-188	2.9177	1	0.18	1.17223e-183	Ol	Gpm6b
91	3.74727e-182	3.30788	1	0.194	5.90457e-178	Ol	Cnp
92	1.25513e-177	2.39086	0.977	0.172	1.9777e-173	Ol	Qdpr
93	1.1987e-175	3.25597	0.994	0.202	1.8888e-171	Ol	Trf
94	4.55555e-174	3.53464	1	0.212	7.17818e-170	Ol	Cldn11
95	1.57469e-162	2.48564	0.983	0.219	2.48123e-158	Ol	Tubb4a
96	2.78129e-159	3.29503	1	0.252	4.38248e-155	Ol	Mbp
97	5.12368e-148	2.63509	1	0.287	8.07338e-144	Ol	Aplp1
98	8.44426e-137	2.80187	1	0.342	1.33056e-132	Ol	Scd2
99	6.4433e-130	2.46882	0.994	0.333	1.01527e-125	Ol	Glul
100	4.72995e-114	4.7821	1	0.567	7.45298e-110	Ol	Plp1
101	0	2.52808	1	0.011	0	Ep	Dynlrb2
102	3.48223e-285	2.44939	0.872	0.009	5.48695e-281	Ep	Mia
103	1.3047e-257	2.26995	0.949	0.015	2.05581e-253	Ep	Meig1
104	5.39006e-250	2.13821	0.872	0.012	8.49312e-246	Ep	Cd24a
105	2.04902e-232	3.03791	0.974	0.02	3.22864e-228	Ep	Tmem212
106	1.10438e-224	2.53025	0.821	0.013	1.74017e-220	Ep	Ccdc153
107	1.18556e-185	2.50621	0.897	0.024	1.86808e-181	Ep	Riiad1
108	1.00414e-176	2.59446	0.897	0.026	1.58223e-172	Ep	Fam183b
109	1.47463e-175	2.22139	0.795	0.018	2.32357e-171	Ep	Rsph1
110	4.9023e-171	2.15212	0.821	0.021	7.72456e-167	Ep	1500015O10Rik
111	3.01335e-113	2.71645	0.949	0.057	4.74814e-109	Ep	Mt2
112	2.79528e-100	2.21058	0.949	0.062	4.40453e-96	Ep	Clec3b
113	4.53153e-63	2.78427	1	0.144	7.14034e-59	Ep	Clu
114	5.73191e-61	3.90751	1	0.154	9.03177e-57	Ep	Mt3
115	1.38985e-44	2.49825	1	0.238	2.18998e-40	Ep	4933434E20Rik
116	5.63729e-41	2.53281	0.949	0.21	8.88267e-37	Ep	Tmem47
117	6.33038e-38	2.9403	1	0.307	9.97479e-34	Ep	Mt1
118	5.86571e-36	2.95969	1	0.332	9.2426e-32	Ep	Nnat
119	2.33736e-29	3.26564	1	0.543	3.68297e-25	Ep	Dbi
120	1.48659e-27	2.11737	1	0.606	2.34243e-23	Ep	Hsp90aa1
